# Supplementary material for: An iterative strategy to design 4-1BB agonist nanobodies de novo with generative AI models
Source: Sci Rep. 2025 Jul 14;15:25412. doi: 10.1038/s41598-025-10241-5 (PMC12259950; doi:10.1038/s41598-025-10241-5)
Supplement: Supplementary file 1 — Supplementary Information 1. [file 41598_2025_10241_MOESM1_ESM.xlsx]

## Sheet: Sheet1
VHH ID	Amino acid sequence
1	QVQLVESGGGLVQPGGSLRLSCAASGYYYYYYYMGWFRQAPGQGTEFVAAIYYYSGYSYYADSVKGRFTISRDNSKNTLYLQMNSLRAEDTAVYYCAARVGFYGISYDFDYWGQGTQVTVS
2	QVQLVESGGGLVQPGGSLRLSCAASGSSSYYYYMGWFRQAPGQGTEFVAAIYYYSSYSYYADSVKGRFTISRDNSKNTLYLQMNSLRAEDTAVYYCAARVGFYGISYDFDYWGQGTQVTVS
3	QVQLVESGGGLVQPGGSLRLSCAASGYYYYYYYMGWFRQAPGQGTEFVAAIYYYSGYSYYADSVKGRFTISRDNSKNTLYLQMNSLRAEDTAVYYCAAQTGYYTTGEGFDYWGQGTQVTVS
4	QVQLVESGGGLVQPGGSLRLSCAASGYSYYSSSMGWFRQAPGQGTEFVAAIYYYSSSYYYADSVKGRFTISRDNSKNTLYLQMNSLRAEDTAVYYCAASYYSYYYSYYSFDYWGQGTQVTVS
5	QVQLVESGGGLVQPGGSLRLSCAASGSSYYYSSMGWFRQAPGQGTEFVAAISSYSSSSYYADSVKGRFTISRDNSKNTLYLQMNSLRAEDTAVYYCAASYYYYSYYYFDYWGQGTQVTVS
6	QVQLVESGGGLVQPGGSLRLSCAASGYSYYSSYMGWFRQAPGQGTEFVAAISYYSSSSYYADSVKGRFTISRDNSKNTLYLQMNSLRAEDTAVYYCAAGSYYSGYYSYSYFDYWGQGTQVTVS
7	QVQLVESGGGLVQPGGSLRLSCAASGYSSYSSSMGWFRQAPGQGTEFVAAISSYYSSSYYADSVKGRFTISRDNSKNTLYLQMNSLRAEDTAVYYCAAGSYYGSGYGYSFDYWGQGTQVTVS
8	QVQLVESGGGLVQPGGSLRLSCAASGYSYYSYSMGWFRQAPGQGTEFVAAISSSSYSSYYADSVKGRFTISRDNSKNTLYLQMNSLRAEDTAVYYCAASYYYYYSSYYGFDYWGQGTQVTVS
9	QVQLVESGGGLVQPGGSLRLSCAASGYSYYSYSMGWFRQAPGQGTEFVAAISSYSSSSYYADSVKGRFTISRDNSKNTLYLQMNSLRAEDTAVYYCAASYYYYYSSYYGFDYWGQGTQVTVS
10	QVQLVESGGGLVQPGGSLRLSCAASGYYSYSYSMGWFRQAPGQGTEFVAAISSYYYSSYYADSVKGRFTISRDNSKNTLYLQMNSLRAEDTAVYYCAASYYSSSYYSGFDYWGQGTQVTVS
11	QVQLVESGGGLVQPGGSLRLSCAASGYSYYYYSMGWFRQAPGQGTEFVAAISSYYYSSYYADSVKGRFTISRDNSKNTLYLQMNSLRAEDTAVYYCAASYYSGSYYSGFDYWGQGTQVTVS
12	QVQLVESGGGLVQPGGSLRLSCAASGYYYYSSSMGWFRQAPGQGTEFVAAISSSSSYSYYADSVKGRFTISRDNSKNTLYLQMNSLRAEDTAVYYCAAGYGYGYYFDYWGQGTQVTVS
13	QVQLVESGGGLVQPGGSLRLSCAASGSYSYYYYMGWFRQAPGQGTEFVAAIYYYSGYSYYADSVKGRFTISRDNSKNTLYLQMNSLRAEDTAVYYCAASYYGYEDYSEGEFDYWGQGTQVTVS
14	QVQLVESGGGLVQPGGSLRLSCAASGSYSYYYYMGWFRQAPGQGTEFVAAIYYYSGYSYYADSVKGRFTISRDNSKNTLYLQMNSLRAEDTAVYYCAASYYGYEDYSAGDFDYWGQGTQVTVS
15	QVQLVESGGGLVQPGGSLRLSCAASGSSSYYYSMGWFRQAPGQGTEFVAAIYYYSSYSYYADSVKGRFTISRDNSKNTLYLQMNSLRAEDTAVYYCAARVGFYGISYDFDYWGQGTQVTVS
16	QVQLVESGGGLVQPGGSLRLSCAASGSSSYYYYMGWFRQAPGQGTEFVAAIYYSSSYSYYADSVKGRFTISRDNSKNTLYLQMNSLRAEDTAVYYCAASYSYYSYYYFDYWGQGTQVTVS
17	QVQLVESGGGLVQPGGSLRLSCAASGSYYSSYSMGWFRQAPGQGTEFVAAISSSSGSSYYADSVKGRFTISRDNSKNTLYLQMNSLRAEDTAVYYCAASENSYATYPESFDYWGQGTQVTVS
18	QVQLVESGGGLVQPGGSLRLSCAASGSYSSYSSMGWFRQAPGQGTEFVAAIYYYYSYYYYADSVKGRFTISRDNSKNTLYLQMNSLRAEDTAVYYCAASNYRFTDFKYYQFDYWGQGTQVTVS
19	QVQLVESGGGLVQPGGSLRLSCAASGSYSYYSSMGWFRQAPGQGTEFVAAISYYYSSYYYADSVKGRFTISRDNSKNTLYLQMNSLRAEDTAVYYCAAGYYYHYYSENHYFDYWGQGTQVTVS
20	QVQLVESGGGLVQPGGSLRLSCAASGSYSYSSSMGWFRQAPGQGTEFVAAIYYYSSSYYYADSVKGRFTISRDNSKNTLYLQMNSLRAEDTAVYYCAASYYRFYDFEYAQFDYWGQGTQVTVS
21	QVQLVESGGGLVQPGGSLRLSCAASGYSYYYYYMGWFRQAPGQGTEFVAAIYYYYSYYYYADSVKGRFTISRDNSKNTLYLQMNSLRAEDTAVYYCAASDDYYDIEYEHFDYWGQGTQVTVS
22	QVQLVESGGGLVQPGGSLRLSCAASGYSYYYYYMGWFRQAPGQGTEFVAAIYYYYSYYYYADSVKGRFTISRDNSKNTLYLQMNSLRAEDTAVYYCAAADDYYDLEHEKFDYWGQGTQVTVS
23	QVQLVESGGGLVQPGGSLRLSCAASGYYYYYYYMGWFRQAPGQGTEFVAAIYYYSGYYYYADSVKGRFTISRDNSKNTLYLQMNSLRAEDTAVYYCAASYQGYLDWFDYWGQGTQVTVS
24	QVQLVESGGGLVQPGGSLRLSCAASGYSYYYSSMGWFRQAPGQGTEFVAAIYYYSSSSYYADSVKGRFTISRDNSKNTLYLQMNSLRAEDTAVYYCAAYYWTTEDYSWSEFDYWGQGTQVTVS
25	QVQLVESGGGLVQPGGSLRLSCAASGSYSSYYSMGWFRQAPGQGTEFVAAISYYSSYSSYYADSVKGRFTISRDNSKNTLYLQMNSLRAEDTAVYYCAYSRPYYYNPGRSFDYWGQGTQVTVS
26	QVQLVESGGGLVQPGGSLRLSCAASGYYSSYSYMGWFRQAPGQGTEFVAAISYSSSSSSYYADSVKGRFTISRDNSKNTLYLQMNSLRAEDTAVYYCAYGSSYISDDPSYFDYWGQGTQVTVS
27	QVQLVESGGGLVQPGGSLRLSCAASGYSSSYYYMGWFRQAPGQGTEFVAAISYSYSSSSYYADSVKGRFTISRDNSKNTLYLQMNSLRAEDTAVYYCALGNDYISSDPRSFDYWGQGTQVTVS
28	QVQLVESGGGLVQPGGSLRLSCAASGYSSYSYYMGWFRQAPGQGTEFVAAIYYSYSSSYYADSVKGRFTISRDNSKNTLYLQMNSLRAEDTAVYYCAASYYPSSNPSSSSFDYWGQGTQVTVS
29	QVQLVESGGGLVQPGGSLRLSCAASGSYSSYYSMGWFRQAPGQGTEFVAAISYYSSYSSYYADSVKGRFTISRDNSKNTLYLQMNSLRAEDTAVYYCATSRPLYYNPTYYFDYWGQGTQVTVS
30	QVQLVESGGGLVQPGGSLRLSCAASGSSSSYSSMGWFRQAPGQGTEFVAAISYSYSSYYYYADSVKGRFTISRDNSKNTLYLQMNSLRAEDTAVYYCAAVSKEYPPTYYQFDYWGQGTQVTVS
31	QVQLVESGGGLVQPGGSLRLSCAASGSYYSSYSMGWFRQAPGQGTEFVAAISSSSGSSYYADSVKGRFTISRDNSKNTLYLQMNSLRAEDTAVYYCAASDNSYAFEPEAFDYWGQGTQVTVS
32	QVQLVESGGGLVQPGGSLRLSCAASGSYSYYYYMGWFRQAPGQGTEFVAAIYYYSGYSYYADSVKGRFTISRDNSKNTLYLQMNSLRAEDTAVYYCAASSYGYEDYSTGHFDYWGQGTQVTVS
33	QVQLVESGGGLVQPGGSLRLSCAASGSSYSYYSMGWFRQAPGQGTEFVAAIYSYYYSSYYADSVKGRFTISRDNSKNTLYLQMNSLRAEDTAVYYCAAGYYGSGDSFDYWGQGTQVTVS
34	QVQLVESGGGLVQPGGSLRLSCAASGSYYSSYSMGWFRQAPGQGTEFVAAISSSSSSSYYADSVKGRFTISRDNSKNTLYLQMNSLRAEDTAVYYCAASLSSYAELPESFDYWGQGTQVTVS
35	QVQLVESGGGLVQPGGSLRLSCAASGYSSYSYYMGWFRQAPGQGTEFVAAIYYSYSSSYYADSVKGRFTISRDNSKNTLYLQMNSLRAEDTAVYYCAASNYYSNNPNQYSFDYWGQGTQVTVS
36	QVQLVESGGGLVQPGGSLRLSCAASGSSYSYSYMGWFRQAPGQGTEFVAAIYSYYYSSYYADSVKGRFTISRDNSKNTLYLQMNSLRAEDTAVYYCAAGNIGSSSSFDYWGQGTQVTVS
37	QVQLVESGGGLVQPGGSLRLSCAASGYSYSSSSMGWFRQAPGQGTEFVAAISSYSSSSYYADSVKGRFTISRDNSKNTLYLQMNSLRAEDTAVYYCAAGSYYSGYYSYSYFDYWGQGTQVTVS
38	QVQLVESGGGLVQPGGSLRLSCAASGYYSSYSYMGWFRQAPGQGTEFVAAISYSSSSSSYYADSVKGRFTISRDNSKNTLYLQMNSLRAEDTAVYYCALGSSYISSDPDSFDYWGQGTQVTVS
39	QVQLVESGGGLVQPGGSLRLSCAASGYYSSYSYMGWFRQAPGQGTEFVAAISYSSSSSSYYADSVKGRFTISRDNSKNTLYLQMNSLRAEDTAVYYCAKGSSYVSKDPTSFDYWGQGTQVTVS
40	QVQLVESGGGLVQPGGSLRLSCAASGYSYYYSSMGWFRQAPGQGTEFVAAIYYYSSSSYYADSVKGRFTISRDNSKNTLYLQMNSLRAEDTAVYYCAAYEYSTGDYDSTSFDYWGQGTQVTVS
41	QVQLVESGGGLVQPGGSLRLSCAASGYSYSSYSMGWFRQAPGQGTEFVAAISSSYSSYYYADSVKGRFTISRDNSKNTLYLQMNSLRAEDTAVYYCAARRTSKSYLSPYYFDYWGQGTQVTVS
42	QVQLVESGGGLVQPGGSLRLSCAASGYSYYSYSMGWFRQAPGQGTEFVAAISYYYSSSYYADSVKGRFTISRDNSKNTLYLQMNSLRAEDTAVYYCAASYYYSYGYGGFDYWGQGTQVTVS
43	QVQLVESGGGLVQPGGSLRLSCAASGYYYYYYYMGWFRQAPGQGTEFVAAIYYYSGYYYYADSVKGRFTISRDNSKNTLYLQMNSLRAEDTAVYYCAASLRGYYNDFDYWGQGTQVTVS
44	QVQLVESGGGLVQPGGSLRLSCAASGYYYYYYYMGWFRQAPGQGTEFVAAIYYYYGYYYYADSVKGRFTISRDNSKNTLYLQMNSLRAEDTAVYYCAASDYPDQYSFDYWGQGTQVTVS
45	QVQLVESGGGLVQPGGSLRLSCAASGSSSSYSYMGWFRQAPGQGTEFVAAISYYYSSYYYYADSVKGRFTISRDNSKNTLYLQMNSLRAEDTAVYYCAAYYSSYGSSFDYWGQGTQVTVS
46	QVQLVESGGGLVQPGGSLRLSCAASGYSYYSSYMGWFRQAPGQGTEFVAAISYYYSSSSYYADSVKGRFTISRDNSKNTLYLQMNSLRAEDTAVYYCATSPSYLYDPSSFDYWGQGTQVTVS
47	QVQLVESGGGLVQPGGSLRLSCAASGSYSYYSYMGWFRQAPGQGTEFVAAISSYYSYSSYYADSVKGRFTISRDNSKNTLYLQMNSLRAEDTAVYYCAYSSYPYTDSPEFDYWGQGTQVTVS
48	QVQLVESGGGLVQPGGSLRLSCAASGSYSSYYSMGWFRQAPGQGTEFVAAISYYSSYSSYYADSVKGRFTISRDNSKNTLYLQMNSLRAEDTAVYYCAISRPRYYNPYKDFDYWGQGTQVTVS
49	QVQLVESGGGLVQPGGSLRLSCAASGYYYYYYYMGWFRQAPGQGTEFVAAIYYYSGYSYYADSVKGRFTISRDNSKNTLYLQMNSLRAEDTAVYYCAAQTGIYSVDYDFDYWGQGTQVTVS
50	QVQLVESGGGLVQPGGSLRLSCAASGYYYYSYSMGWFRQAPGQGTEFVAAISSYSSSSYYADSVKGRFTISRDNSKNTLYLQMNSLRAEDTAVYYCAASYYYYYSYYYGFDYWGQGTQVTVS
51	QVQLVESGGGLVQPGGSLRLSCAASGSSSYYSSMGWFRQAPGQGTEFVAAISSYSSSSYYADSVKGRFTISRDNSKNTLYLQMNSLRAEDTAVYYCAASYYYYSYYYFDYWGQGTQVTVS
52	QVQLVESGGGLVQPGGSLRLSCAASGYYSYYSSMGWFRQAPGQGTEFVAAISYYSSSSSYYADSVKGRFTISRDNSKNTLYLQMNSLRAEDTAVYYCAYGSTTYSSSYVNSFDYWGQGTQVTVS
53	QVQLVESGGGLVQPGGSLRLSCAASGYYYYSYSMGWFRQAPGQGTEFVAAISSSSSSSYYADSVKGRFTISRDNSKNTLYLQMNSLRAEDTAVYYCAASYYYYYSYYYGFDYWGQGTQVTVS
54	QVQLVESGGGLVQPGGSLRLSCAASGSSSSYSSMGWFRQAPGQGTEFVAAISYSYSSYYYYADSVKGRFTISRDNSKNTLYLQMNSLRAEDTAVYYCAAVSNSYGPGYYYFDYWGQGTQVTVS
55	QVQLVESGGGLVQPGGSLRLSCAASGYSYYSYSMGWFRQAPGQGTEFVAAISSSSSSSYYADSVKGRFTISRDNSKNTLYLQMNSLRAEDTAVYYCAASYYYYYSYYYGFDYWGQGTQVTVS
56	QVQLVESGGGLVQPGGSLRLSCAASGYSYYSYSMGWFRQAPGQGTEFVAAISSYSSSSYYADSVKGRFTISRDNSKNTLYLQMNSLRAEDTAVYYCAASYYYYYSYYYGFDYWGQGTQVTVS
57	QVQLVESGGGLVQPGGSLRLSCAASGYYSSYSSMGWFRQAPGQGTEFVAAISYYSSSSSYYADSVKGRFTISRDNSKNTLYLQMNSLRAEDTAVYYCARGSSAWDSTYVWSFDYWGQGTQVTVS
58	QVQLVESGGGLVQPGGSLRLSCAASGYSYYSYSMGWFRQAPGQGTEFVAAISYYYSSSYYADSVKGRFTISRDNSKNTLYLQMNSLRAEDTAVYYCAASYSYSYGYGGFDYWGQGTQVTVS
59	QVQLVESGGGLVQPGGSLRLSCAASGYSYYSSYMGWFRQAPGQGTEFVAAISYYSSSSYYADSVKGRFTISRDNSKNTLYLQMNSLRAEDTAVYYCAASSYSSGYYSYSSFDYWGQGTQVTVS
60	QVQLVESGGGLVQPGGSLRLSCAASGYSYSSYSMGWFRQAPGQGTEFVAAISSSSSSYYYADSVKGRFTISRDNSKNTLYLQMNSLRAEDTAVYYCAARSTYNSYKPSTSFDYWGQGTQVTVS
61	QVQLVESGGGLVQPGGSLRLSCAASGYYSYSYSMGWFRQAPGQGTEFVAAISSYYYSSYYADSVKGRFTISRDNSKNTLYLQMNSLRAEDTAVYYCAASYYSSYYYSGFDYWGQGTQVTVS
62	QVQLVESGGGLVQPGGSLRLSCAASGYYSSYSSMGWFRQAPGQGTEFVAAISYSSYSSSYYADSVKGRFTISRDNSKNTLYLQMNSLRAEDTAVYYCAYQSIKGNGSSSSFDYWGQGTQVTVS
63	QVQLVESGGGLVQPGGSLRLSCAASGYSYYSYSMGWFRQAPGQGTEFVAAISSYSSSSYYADSVKGRFTISRDNSKNTLYLQMNSLRAEDTAVYYCAASYYSSYYYSGFDYWGQGTQVTVS
64	QVQLVESGGGLVQPGGSLRLSCAASGYSYYYSSMGWFRQAPGQGTEFVAAIYYYSSSSYYADSVKGRFTISRDNSKNTLYLQMNSLRAEDTAVYYCAAYTYSTAEYSWNQFDYWGQGTQVTVS
65	QVQLVESGGGLVQPGGSLRLSCAASGYSYSSYSMGWFRQAPGQGTEFVAAISSSYSSYYYADSVKGRFTISRDNSKNTLYLQMNSLRAEDTAVYYCAARYTYDSYSDPRLFDYWGQGTQVTVS
66	QVQLVESGGGLVQPGGSLRLSCAASGYSYSSYSMGWFRQAPGQGTEFVAAISSSYSSYYYADSVKGRFTISRDNSKNTLYLQMNSLRAEDTAVYYCAARYTYKSYRSPSYFDYWGQGTQVTVS
67	QVQLVESGGGLVQPGGSLRLSCAASGSYSYYYYMGWFRQAPGQGTEFVAAIYYYSGYSYYADSVKGRFTISRDNSKNTLYLQMNSLRAEDTAVYYCAASDYGYDDYSHGYFDYWGQGTQVTVS
68	QVQLVESGGGLVQPGGSLRLSCAASGYSYSSYSMGWFRQAPGQGTEFVAAISSSYSSYYYADSVKGRFTISRDNSKNTLYLQMNSLRAEDTAVYYCAAKYTHKAYEDPKTFDYWGQGTQVTVS
69	QVQLVESGGGLVQPGGSLRLSCAASGYYYYSSYMGWFRQAPGQGTEFVAAISYYSSYSYYADSVKGRFTISRDNSKNTLYLQMNSLRAEDTAVYYCAAGYYHLYNPWSFDYWGQGTQVTVS
70	QVQLVESGGGLVQPGGSLRLSCAASGYYYSSSSMGWFRQAPGQGTEFVAAISYYSSSSYYADSVKGRFTISRDNSKNTLYLQMNSLRAEDTAVYYCAASSYGYYYYYYGYFDYWGQGTQVTVS
71	QVQLVESGGGLVQPGGSLRLSCAASGSYYYSSSMGWFRQAPGQGTEFVAAISSYSSSSYYADSVKGRFTISRDNSKNTLYLQMNSLRAEDTAVYYCAASYYYYSYYYFDYWGQGTQVTVS
72	QVQLVESGGGLVQPGGSLRLSCAASGSSSYYYYMGWFRQAPGQGTEFVAAISSYSSSSSYYADSVKGRFTISRDNSKNTLYLQMNSLRAEDTAVYYCAGGYDYSSYSPSSFDYWGQGTQVTVS
73	QVQLVESGGGLVQPGGSLRLSCAASGYYSYSYSMGWFRQAPGQGTEFVAAISSYYYSSYYADSVKGRFTISRDNSKNTLYLQMNSLRAEDTAVYYCAASYYSGYYYSGFDYWGQGTQVTVS
74	QVQLVESGGGLVQPGGSLRLSCAASGSSYYYSSMGWFRQAPGQGTEFVAAISSYYSSSYYADSVKGRFTISRDNSKNTLYLQMNSLRAEDTAVYYCAASYYYYSYYYFDYWGQGTQVTVS
75	QVQLVESGGGLVQPGGSLRLSCAASGSSYSYYYMGWFRQAPGQGTEFVAAISSYSSSYYYADSVKGRFTISRDNSKNTLYLQMNSLRAEDTAVYYCAATNSGLTNGEFDYWGQGTQVTVS
76	QVQLVESGGGLVQPGGSLRLSCAASGSYSYYYYMGWFRQAPGQGTEFVAAIYYYSGYSYYADSVKGRFTISRDNSKNTLYLQMNSLRAEDTAVYYCAASTYGYDDYSLGYFDYWGQGTQVTVS
77	QVQLVESGGGLVQPGGSLRLSCAASGYYYYSSYMGWFRQAPGQGTEFVAAISYYYSSSSYYADSVKGRFTISRDNSKNTLYLQMNSLRAEDTAVYYCAISPSYLYDPSTFDYWGQGTQVTVS
78	QVQLVESGGGLVQPGGSLRLSCAASGYYYYYSSMGWFRQAPGQGTEFVAAISYSYYSSSYYADSVKGRFTISRDNSKNTLYLQMNSLRAEDTAVYYCAASEHLYYYSNSFDYWGQGTQVTVS
79	QVQLVESGGGLVQPGGSLRLSCAASGYSYYSSSMGWFRQAPGQGTEFVAAISSYSSSSYYADSVKGRFTISRDNSKNTLYLQMNSLRAEDTAVYYCAASYYYYYYYYYFDYWGQGTQVTVS
80	QVQLVESGGGLVQPGGSLRLSCAASGYSYSSYSMGWFRQAPGQGTEFVAAISSSYSSYYYADSVKGRFTISRDNSKNTLYLQMNSLRAEDTAVYYCAARPTHIDYGSPSEFDYWGQGTQVTVS
